# Supplementary material for: Development and Validation of the Intimate Partner Violence Nursing Competency Scale (IPVNCS): A Psychometric Tool to Strengthen Clinical Detection and Intervention
Source: J Clin Med. 2026 Jan 26;15(3):1001. doi: 10.3390/jcm15031001 (PMC12898863; doi:10.3390/jcm15031001)
Supplement: Supplementary file 1 [file jcm-15-01001-s001.zip]

Archive with 5 entries (4 files):
- jcm-4074177-supplementary/
- jcm-4074177-supplementary/Informed_Consent_English.pdf
- jcm-4074177-supplementary/Supplementary Table S1 Vs Spanish.pdf
- jcm-4074177-supplementary/Supplementary Table S1.pdf
- jcm-4074177-supplementary/Supplementary_S1_Bilingual_Table.pdf
